# Supplementary material for: Chasing the hare - Evaluating the phylogenetic utility of a nuclear single copy gene region at and below species level within the species rich group Peperomia (Piperaceae)
Source: BMC Evol Biol. 2011 Dec 12;11:357. doi: 10.1186/1471-2148-11-357 (PMC3252395; doi:10.1186/1471-2148-11-357)
Supplement: Additional file 1 — Taxa used in the present study. Excel file listing the species used in this study including voucher information and GenBank accession numbers (provided upon final acceptance of manuscript). For detailed information of origin and collection sites see [49]. [file 1471-2148-11-357-S1.XLS]

## Sheet: Tabelle1
Taxon	Lab number	Voucher (GENT herbarium)	GeneBank accession numbers
			agt1	trnK-matK-psbA	ndhF-rpl32-trnL
P. andina Pino	Pe492	Mathieu & Symmank 2009-003	JQ080254	JF973914
P. ayacuchoana Pino & Samain	Pe428	Samain et al. 2009-040	JQ080246	HQ331493	JQ180522
P. basiradicans G.Mathieu	Pe4	Samain et al. 2007-009	JQ080187	JF973985	JQ180528
P. bracteata Hill	Pe28	Samain et al. 2007-052	JQ080196, JQ080197, JQ080198	JF974020	JQ180530
	Pe31	Samain et al. 2007-056	JQ080199	JF974021	JQ180531
	Pe32	Samain et al. 2007-057	JQ080200, JQ080201	JF974018	JQ180529
	Pe33	Samain et al. 2007-058	JQ080202	JF974017
P. cavispicata G.Mathieu	Pe14	Samain et al. 2007-026	JQ080190	JF973990	JQ180533
P. cerrateae Pino & G. Mathieu	Pe111	Samain et al. 2008-081	JQ080216	JF973891
	Pe171	Symmank et al. 2008-041	JQ080225	JF973893
	Pe222	Samain et al. 2008-146	JQ080230	JF973890	JQ180524
	Pe417	Samain et al. 2009-023	JQ080241, JQ080242	JF973895
P. chutanka Pino	Pe436	Samain et al. 2009-076	JQ080247	HQ331485	JQ180521
P. cyclaminoides Hill	Pe110	Samain et al. 2008-080	JQ080215	HQ331486
	Pe114	Samain et al. 2008-084	JQ080220	JF973937	JQ180526
	Pe115	Samain et al. 2008-085	JQ080221, JQ080222	JF973942
	Pe117	Samain et al. 2008-087	JQ080224	JF973941
	Pe219	Samain et al. 2008-130	JQ080229	JF973939
P. dolabella Rauh & Kimnach	Pe392	Mathieu et al. 2009-118	JQ080233	JF973919	JQ180517
P. elatior G.Mathieu	Pe12	Samain et al. 2007-035	JQ080189	JF974005
P. exclamationis G.Mathieu	Pe25	Samain et al. 2007-045	JQ080195	JF974004
P. gigantea G.Mathieu	Pe358	Mathieu et al. 2009-158	JQ080232	HQ331488
P. gracillima Wats. aff.	Pe16	Samain et al. 2007-013b	JQ080192	JF974000	JQ180527
P. jalcaensis Pino	Pe394	Mathieu et al. 2009-158	JQ080234	HQ331489
P. klopfensteinii Pino & Cieza	Pe397	Mathieu et al. 2009-130	JQ080235	HQ331490	JQ180512
P. ovatopeltata C.DC. aff.	Pe41	Samain et al. 2007-124	JQ080203	JF973993	JQ180536
	Pe42	Samain et al. 2007-122	JQ080204	JF973997
	Pe43	Samain et al. 2007-120	JQ080205	JF973994	JQ180532
P. parvifolia C.DC.	Pe420	Samain et al. 2009-027	JQ080243	HQ331495	JQ180518
P. parvisagittata G.Mathieu & Pino	Pe113	Samain et al. 2008-083	JQ080218, JQ080219	JF973888	JQ180523
	Pe352	Mathieu & Symmank 2009-020	JQ080231	HQ331496
P. peruviana Dahlst.	Pe80	Samain et al. 2008-015	JQ080209	JF973867
	Pe82	Samain et al. 2008-013	JQ080211	JF973876
	Pe104	Samain et al. 2008-024	JQ080212	JF973869
	Pe108	Samain et al. 2008-075	JQ080214	JF973870	JQ180515
	Pe112	Samain et al. 2008-082A	JQ080217	JF973872
	Pe116	Samain et al. 2008-086	JQ080223	JF973873
	Pe173	Symmank et al. 2008-045	JQ080226	JF973866
	Pe208	Samain et al. 2008-092	JQ080227	JF973875
	Pe438	Samain et al. 2009-081	JQ080249	JF973879	JQ180516
P. polycephala Trel.	Pe443	Samain et al. 2009-105A	JQ080251	JF973882
P. pinoi G.Mathieu aff.	Pe474	Samain et al. 2009-230	JQ080185	HQ331482	JQ180511
P. pseudoverruculosa G.Mathieu	Pe437	Samain et al. 2009-077	JQ080248	JF973908
P. pugnicaudex Pino	Pe412	Samain et al. 2009-007	JQ080238	HQ331501	JQ180520
P. putlaensis G.Mathieu	Pe9	Samain et al. 2007-105	JQ080188	JF973999	JQ180535
	Pe48	Samain et al. 2007-104	JQ080206	JF973987
P. questionis G.Mathieu	Pe15	Samain et al. 2007-014	JQ080191	JF973998
P. radiatinervosa G.Mathieu	Pe61	Samain et al. 2008-028	JQ080207	JF973930
	Pe62	Samain et al. 2008-029	JQ080208	JF973932
	Pe81	Samain et al. 2008-014	JQ080210	JF973931
	Pe211	Samain et al. 2008-105A	JQ080228	JF973936
P. rupiseda C.DC.	Pe407	Samain et al. 2009-001	JQ080236	JF973861	JQ180513
P. schizandra Trel.	Pe21	Samain et al. 2007-038	JQ080193	JF973977
	Pe24	Samain et al. 2007-043	JQ080194	JF973978
P. sp.	Pe2	Samain et al. 2007-023	JQ080186	JF974002	JQ180534
P. sp.	Pe411	Samain et al. 2009-005	JQ080237	JQ180537	JQ180519
P. sp.	Pe421	Samain et al. 2009-028	JQ080244	JF973862
P. sp.	Pe422	Samain et al. 2009-029	JQ080245	JF973863	JQ180514
P. verruculosa Dahlst. ex Hill	Pe105	Samain et al. 2008-027	JQ080213	JF973947
	Pe414	Samain et al. 2008-027	JQ080239, JQ080240	HQ331509
	Pe442	Samain et al. 2009-101	JQ080250	JF973955	JQ180525
P. wernerrauhii Pino & Samain	Pe481	Samain et al. 2009-029	JQ080252	JF973922
	Pe482	Samain et al. 2009-214	JQ080253	HQ331510
