# Supplementary material for: Chasing the hare - Evaluating the phylogenetic utility of a nuclear single copy gene region at and below species level within the species rich group Peperomia (Piperaceae)
Source: BMC Evol Biol. 2011 Dec 12;11:357. doi: 10.1186/1471-2148-11-357 (PMC3252395; doi:10.1186/1471-2148-11-357)
Supplement: Additional file 2 — Sequence statistics for the coding and non-coding regions for all markers in this study calculated with SeqState. This table provides information about the general characteristics of the coding, and non-coding parts of the study sequences for different sampling densities. [file 1471-2148-11-357-S2.XLS]

## Sheet: Tabelle1
	agt1 full sampling			agt1 reduced sampling			matK-trnK-psbA full sampling			matK-trnK-psbA reduced sampling			ndhF-rpl32-trnL reduced sampling			psbA-trnH reduced sampling
	coding	non-coding	total	coding	non-coding	total	coding	coding	non-coding	total	non-coding	total	coding	non-coding	total	coding	non-coding	total
total characters	1088	1000	2088	1088	847	1935	1609	1606	1267	2873	1440	3049	362	1258	1620	29	286	315
indels	0	165	165	0	96	96	11	7	38	45	62	73	5	93	98	0	38	38
length range	906-1088	552-739	1542-1827	906-1088	552-729	1548-1817	1544-1589	1544-1589	1151-1231	2698-2789	1140-1346	2691-2893	287-361	828-990	1171-1334	29-29	126-187	141-216
mean length	1,039.629	684.613	1,724.242	1,038.040	680.6	1,718.640	1,552.339	1,553.680	1,204.360	2,758.040	1,203.129	2,755.468	342.08	917.88	1,259.960	29	161875	189667
ti/tv ratio	1641	1081	1193	1497	1057	1152	1169	1180	1212	1187	1151	1124	1342	1285	1298	0.048	1057	1063
divercence %	2288	8087	4525	2215	7498	4253	1944	1905	2431	2103	2444	2159	2004	2844	2611	0.872	2542	2273
GC %	45284	29965	39201	45322	29997	39253	32811	32824	33591	33159	33753	33222	31952	22718	25225	27586	31931	35863
variable % ( total)	19.945 (217)	46.100 (462)	32.471 (679)	13.971 (152)	39.669 (337)	25.220 (489)	15.848 (255)	11.644 (187)	13.970 (177)	12.496 (359)	16.111 (232)	15.972 (487)	12.155 (44)	12.719 (160)	12.593 (204)	6.897 (2)	11.189 (32)	10.794 (34)
constant % ( total)	80.055 (871)	53.900 (538)	67.529 (1409)	86.029 (936)	60.331 (510)	74.780 (1446)	84.152 (1354)	88.356 (1419)	86.030 (1090)	87.504 (2514)	83.889 (1208)	84.028 (2562)	87.845 (318)	87.281 (1098)	87.407 (1416)	93.103 (27)	88.811 (254)	89.206 (281)
uninformative % ( total)	9.191 (100)	19.500 (196)	14.128 (296)	8.548 (93)	24.793 (211)	15.659(304)	7.520 (121)	6.040 (97)	7.024 (89)	6.509 (187)	7.292 (105)	7.412 (226)	5.801 (21)	6.996 (88)	6.729 (109)	3.449 (1)	6.993 (20)	6.667 (21)
informative % ( total)	10.754 (117)	26.600 (266)	18.343 (383)	5.423 (59)	14.876 (126)	9.561 (185)	8.328 (134)	5.604 (90)	6.946 (88)	5.987 (172)	8.819 (127)	8.560 (261)	6.354 (23)	5.723 (72)	5.864 (95)	3.448 (1)	4.196 (12)	4.127 (13)
PIC/aligned characters	0.108	0.266	0.183	0.054	0.149	0.096	0.083	0.056	0.069	0.06	0.088	0.086	0.064	0.057	0.059	0.034	0.042	0.037
