# Supplementary material for: Chasing the hare - Evaluating the phylogenetic utility of a nuclear single copy gene region at and below species level within the species rich group Peperomia (Piperaceae)
Source: BMC Evol Biol. 2011 Dec 12;11:357. doi: 10.1186/1471-2148-11-357 (PMC3252395; doi:10.1186/1471-2148-11-357)
Supplement: Additional file 3 — Results from topology tests. Excel file showing Shimodaira-Hasegawa (SH) test results of different topology/dataset combinations. Asterisk indicates a significant rejection (p ≤ 0.05) of the respective combination. [file 1471-2148-11-357-S3.XLS]

## Sheet: Tabelle1
Topologies		Dataset
		trnK-matK-psbA	agt1	ndhF-rpl32-trnL	trnH-psbA
full sampling	trnK-matK-psbA	best	0,000*
	agt1	0,000*	best
reduced sampling	trnK-matK-psbA	best	0,004*	0.474	0.518
	agt1	0,011*	best	0.07	0.532
	ndhF-rpl32-trnL	0.22	0,005*	best	best
	trnH-psbA	0,000*	0,000*	0,000*	0.115
alternative hypothesis (genetic marker)
1 (agt1)		0,016*
(Pe474,Pe397,(((((((Pe2,(Pe4,Pe9,((Pe14,Pe41),Pe43),Pe31),
Pe16),(Pe28,Pe32)),Pe436),Pe113,(Pe392,Pe420)),((Pe114,Pe442),
((Pe222,Pe412),Pe411))),Pe428),(((Pe108,Pe438),Pe422),Pe407)))
2 (agt1)		0,037*
(Pe474,Pe397,((((Pe108,Pe438),Pe422),Pe407),((((Pe2,(Pe4,
Pe9,((Pe14,Pe41),Pe43),Pe31),Pe16),(Pe28,Pe32)),(Pe392,Pe420)),
(((Pe114,Pe442),(Pe222,Pe113,Pe428)),((Pe411,Pe412),Pe436)))))
3 (agt1)		0,020*
(Pe474,Pe397,(((((((Pe2,(Pe4,Pe9,((Pe14,Pe41),Pe43),Pe31),Pe16),
(Pe28,Pe32)),Pe113,(Pe392,Pe420)),((Pe114,Pe442),(Pe436,Pe222))),
Pe428),(Pe412,Pe411)),(((Pe108,Pe438),Pe422),Pe407)))
4 (agt1)		0,024*
(Pe474,Pe397,((((Pe108,Pe438),Pe422),Pe407),((((Pe2,
(Pe4,Pe9,((Pe14,Pe41),Pe43),Pe31),Pe16),(Pe28,Pe32)),
(Pe392,Pe420)),((Pe114,Pe442),((((Pe222,Pe428,Pe113),Pe412),
Pe411),Pe436)))));):0.003474):0.002743):0.003323):0.015545)
5 (agt1)		0,030*
(Pe474,Pe397,((((Pe108,Pe438),Pe422),Pe407),((((Pe2,(Pe4,Pe9,
((Pe14,Pe41),Pe43),Pe31),Pe16),(Pe28,Pe32)),(Pe392,Pe420),
(Pe222,Pe428,Pe113)),((Pe114,Pe442),((Pe411,Pe412),Pe436)))))
6 (agt1)		0,036*
(Pe474,Pe397,((((Pe108,Pe438),Pe422),Pe407),(((((Pe2,(Pe4,Pe9,
((Pe14,affPe41),Pe43),Pe31),Pe16),(Pe28,Pe32)),(Pe392,Pe420)),
((Pe114,Pe442),((Pe411,Pe412),Pe436))),(Pe222,Pe428,Pe113))))
7 (agt1)		0,030*
(Pe474,Pe397,((((Pe108,Pe438),Pe422),Pe407),(((((Pe2,(Pe4,Pe9,
((Pe14,Pe41),Pe43),Pe31),Pe16),(Pe28,Pe32)),(Pe392,Pe420)),((Pe114,
Pe442),((Pe411,Pe412),Pe436))),(Pe222,Pe428,Pe113))))
8 (trnK-matK-psbA)			0,004*
(Pe474,((((((((((Pe2,Pe9),(Pe41,Pe43)),Pe14),(Pe4,((Pe28,Pe31),Pe32))),
Pe16),Pe436),(Pe392,Pe420)),(((Pe113,Pe222),Pe428),(Pe114,Pe442))),
(Pe411,Pe412)),((Pe108,Pe438),Pe422)),(Pe397,Pe407))
9 (trnK-matK-psbA)			0,023*
(Pe474,(((((Pe428,Pe113),(Pe114,Pe442)),(Pe392,Pe420),(((((Pe2,Pe9),
(Pe41,Pe43)),Pe14),(Pe4,((Pe28,Pe31),Pe32))),Pe16)),((Pe411,(Pe412,
Pe222)),Pe436)),((Pe108,Pe438),Pe422)),(Pe397,Pe407))
10 (trnK-matK-psbA)			0,017*
(Pe474,(((Pe108,Pe438),Pe422),((((Pe428,Pe113),((Pe411,(Pe412,
Pe222)),Pe436)),(Pe114,Pe442)),(Pe392,Pe420),(((((Pe2,Pe9),(Pe41,
Pe43)),Pe14),(Pe4,((Pe28,Pe31),Pe32))),Pe16))),(Pe397,Pe407))
