# Supplementary material for: Chasing the hare - Evaluating the phylogenetic utility of a nuclear single copy gene region at and below species level within the species rich group Peperomia (Piperaceae)
Source: BMC Evol Biol. 2011 Dec 12;11:357. doi: 10.1186/1471-2148-11-357 (PMC3252395; doi:10.1186/1471-2148-11-357)
Supplement: Additional file 5 — Primers used for amplification and sequencing of both the nuclear and chloroplast markers applied in this study. Excel file listing primer sequences of the respective gene region that were used for both PCR and sequencing. [file 1471-2148-11-357-S5.XLS]

## Sheet: Tabelle1
Region	Primer name	Direction	Sequence	Taxonomic group	Design
agt1	AUAP	reverse	GGCCACGCGTCGACTAGTAC	universal	Invitrogen 3'RACE System for Rapid Amplification of cDNA Ends
	M13-F	forward	GTAAAACGACGGCCAG	universal	Invitrogen TOPO TA cloning Instruction manual (2004)
	M13-R	reverse	CAGGAAACAGCTATGAC	universal	Invitrogen TOPO TA cloning Instruction manual (2004)
	Pe-4474-550F	forward	GAAACAATGAGGACTACCGCT	Tildenia + outgroup	this study
	Pe-4474-ExIIa-F1	forward	CTGACCAAAACMCTSCTTGA	outgroup	this study
	Pe-4474-ExIIb-F1	forward	ACCGAACCATYTCATTCTTGATT	Tildenia + outgroup	this study
	Pe-4474-ExIIb-R1	reverse	ATCTTTCTWACTGTTGCYAA	Tildenia	this study
	Pe-4474-ExIIb-R2	reverse	GCAAGTTTTGAWGMCAGAAT	Tildenia	this study
	Pe-4474-ExIII-F1	forward	TTCTTTGAYTGGAATGAYTACTT	Tildenia	this study
	Pe-4474-ExIII-F2	forward	AGGGTTTTCTTTGAYTGGAATGA	outgroup	this study
	Pe-4474-ExIII-R1	reverse	TTACCTTGTGGCTTTGCCCAA	Tildenia	this study
	Pe-4474-ExIII-R3	reverse	CGAGYCCTTCCTCAAAGATRA	Tildenia + outgroup	this study
	Pe-4474-ExIII-R4	reverse	ATGAYACTCCATCCACAAGAA	outgroup	this study
	Pe-4474-ExV-R3	reverse	GGATYAATGGWGTWGTGTTCTG	Tildenia	this study
	Pe-4474-ExV-R5	reverse	TAAGAACCATCTCCACTCCACT	Tildenia + outgroup	this study
ndhF-rpl32-trnL	Pe-ndhF2	forward	GGAGTGGAATAAAAGGTATGAT	Tildenia + outgroup	this study
	Pe-rpL32-F	forward	ATGRCGGTTCCAAAGAAACG	Tildenia + outgroup	this study
	Pe-rpL32-R	reverse	ACTTTTWGAATGTCCAGTAGAAAT	Tildenia + outgroup	this study
	trnL-(UAG)	reverse	CTGCTTCCTAAGAGCAGCGT	Tildenia + outgroup	Shaw et al. (2005,2007)
psbA-trnH	Pe-trnH-R	reverse	RATTCACAATCCACTGCCTTGAT	Tildenia + outgroup	this study
	Pe-psbA-F	forward	AATGCACACAACTTCCCTCTA	Tildenia + outgroup	this study
