# Supplementary material for: Chasing the hare - Evaluating the phylogenetic utility of a nuclear single copy gene region at and below species level within the species rich group Peperomia (Piperaceae)
Source: BMC Evol Biol. 2011 Dec 12;11:357. doi: 10.1186/1471-2148-11-357 (PMC3252395; doi:10.1186/1471-2148-11-357)
Supplement: Additional file 6 — Hotspots excluded, due to ambiguous homology assessments. Regions of uncertain sequence homology (hotspots) excluded from the different datasets. Positions are given equivalent to files downloadable from TreeBase. [file 1471-2148-11-357-S6.XLS]

## Sheet: Tabelle1
	alignment position
agt1	539-541
	1503-1507
	1611-1616
	1953-1957
trnK-matK-psbA	401-406
	429-439
	487-493
	2397-2420
	2560-2570
	2739-2746
	2822-2828
	3167-
ndhF-rpl32-trnL	315-326
	353-360
	419-440
	453-457
	676-690
	873-878
	1027-1035
	1433-1445
	1846-1866
	1870-1875
	1909-2005
	2099-2120
	2122-2137
	2283-
psbA-trnH	58-78
	84-89
	186-204
	400-
